# Supplementary material for: Comparative Analysis of Systemic and Tumor Microenvironment Proteomes From Children With B-Cell Acute Lymphocytic Leukemia at Diagnosis and After Induction Treatment
Source: Front Oncol. 2020 Dec 14;10:550213. doi: 10.3389/fonc.2020.550213 (PMC7769010; doi:10.3389/fonc.2020.550213)
Supplement: Supplementary file 1 [file Table_1.xls]

## Sheet: Total proteins
Description	Unique
Immunoglobulin heavy constant gamma 2 OS=Homo sapiens OX=9606 GN=IGHG2 PE=1 SV=2	common
Immunoglobulin heavy constant gamma 1 OS=Homo sapiens OX=9606 GN=IGHG1 PE=1 SV=1	common
Complement C4-B OS=Homo sapiens OX=9606 GN=C4B PE=1 SV=2	common
Complement C4-A OS=Homo sapiens OX=9606 GN=C4A PE=1 SV=2	common
Reversed Sequence 15970	blood
Forkhead box protein E3 OS=Homo sapiens OX=9606 GN=FOXE3 PE=1 SV=2	blood
Paired box protein Pax-2 OS=Homo sapiens OX=9606 GN=PAX2 PE=1 SV=4	bone marrow
Uncharacterized protein C16orf90 OS=Homo sapiens OX=9606 GN=C16orf90 PE=2 SV=3	blood
Alpha-1-antitrypsin OS=Homo sapiens OX=9606 GN=SERPINA1 PE=1 SV=3	common
Antithrombin-III OS=Homo sapiens OX=9606 GN=SERPINC1 PE=1 SV=1	common
Complement factor H OS=Homo sapiens OX=9606 GN=CFH PE=1 SV=4	common
Immunoglobulin lambda-1 light chain OS=Homo sapiens OX=9606 PE=1 SV=1	common
Leucine-rich alpha-2-glycoprotein OS=Homo sapiens OX=9606 GN=LRG1 PE=1 SV=2	bone marrow
Hemoglobin subunit epsilon OS=Homo sapiens OX=9606 GN=HBE1 PE=1 SV=2	bone marrow
Immunoglobulin kappa light chain OS=Homo sapiens OX=9606 PE=1 SV=1	common
Apolipoprotein C-III OS=Homo sapiens OX=9606 GN=APOC3 PE=1 SV=1	bone marrow
Immunoglobulin mu heavy chain OS=Homo sapiens OX=9606 PE=1 SV=2	common
Apolipoprotein C-I OS=Homo sapiens OX=9606 GN=APOC1 PE=1 SV=1	blood
Immunoglobulin gamma-1 heavy chain OS=Homo sapiens OX=9606 PE=1 SV=2	common
Alpha-1-acid glycoprotein 2 OS=Homo sapiens OX=9606 GN=ORM2 PE=1 SV=2	common
Apolipoprotein A-II OS=Homo sapiens OX=9606 GN=APOA2 PE=1 SV=1	common
Immunoglobulin alpha-2 heavy chain OS=Homo sapiens OX=9606 PE=1 SV=2	common
Protein RUFY3 OS=Homo sapiens OX=9606 GN=RUFY3 PE=1 SV=1	blood
Ceruloplasmin OS=Homo sapiens OX=9606 GN=CP PE=1 SV=1	common
Vitronectin OS=Homo sapiens OX=9606 GN=VTN PE=1 SV=1	blood
Protein eva-1 homolog A OS=Homo sapiens OX=9606 GN=EVA1A PE=1 SV=1	bone marrow
Plasminogen OS=Homo sapiens OX=9606 GN=PLG PE=1 SV=2	bone marrow
Notch homolog 2 N-terminal-like protein C OS=Homo sapiens OX=9606 GN=NOTCH2NLC PE=1 SV=1	bone marrow
Notch homolog 2 N-terminal-like protein A OS=Homo sapiens OX=9606 GN=NOTCH2NLA PE=1 SV=1	bone marrow
Reversed Sequence 15211	bone marrow
Immunoglobulin kappa variable 3D-11 OS=Homo sapiens OX=9606 GN=IGKV3D-11 PE=3 SV=6	common
Apolipoprotein A-I OS=Homo sapiens OX=9606 GN=APOA1 PE=1 SV=1	common
Haptoglobin-related protein OS=Homo sapiens OX=9606 GN=HPR PE=2 SV=2	common
Haptoglobin OS=Homo sapiens OX=9606 GN=HP PE=1 SV=1	common
Plasma protease C1 inhibitor OS=Homo sapiens OX=9606 GN=SERPING1 PE=1 SV=2	common
Immunoglobulin kappa constant OS=Homo sapiens OX=9606 GN=IGKC PE=1 SV=2	common
Putative protein ZNF720 OS=Homo sapiens OX=9606 GN=ZNF720 PE=2 SV=1	bone marrow
Putative PIN1-like protein OS=Homo sapiens OX=9606 GN=PIN1P1 PE=5 SV=1	bone marrow
Reversed Sequence 7501	bone marrow
Kininogen-1 OS=Homo sapiens OX=9606 GN=KNG1 PE=1 SV=2	bone marrow
Hemopexin OS=Homo sapiens OX=9606 GN=HPX PE=1 SV=2	common
Reversed Sequence 14943	bone marrow
Hemoglobin subunit gamma-2 OS=Homo sapiens OX=9606 GN=HBG2 PE=1 SV=2	bone marrow
Hemoglobin subunit gamma-1 OS=Homo sapiens OX=9606 GN=HBG1 PE=1 SV=2	bone marrow
Hemoglobin subunit delta OS=Homo sapiens OX=9606 GN=HBD PE=1 SV=2	common
Alcohol dehydrogenase 1 OS=Saccharomyces cerevisiae (strain ATCC 204508 / S288c) OX=559292 GN=ADH1 PE=1 SV=5	common
Inter-alpha-trypsin inhibitor heavy chain H2 OS=Homo sapiens OX=9606 GN=ITIH2 PE=1 SV=2	blood
Reversed Sequence 8266	blood
Reversed Sequence 5060	blood
Immunoglobulin kappa variable 3-11 OS=Homo sapiens OX=9606 GN=IGKV3-11 PE=1 SV=1	common
Clusterin OS=Homo sapiens OX=9606 GN=CLU PE=1 SV=1	common
Immunoglobulin kappa variable 3-15 OS=Homo sapiens OX=9606 GN=IGKV3-15 PE=1 SV=2	common
Serotransferrin OS=Homo sapiens OX=9606 GN=TF PE=1 SV=3	common
Reversed Sequence 11341	bone marrow
Potassium channel subfamily K member 1 OS=Homo sapiens OX=9606 GN=KCNK1 PE=1 SV=1	bone marrow
Inter-alpha-trypsin inhibitor heavy chain H4 OS=Homo sapiens OX=9606 GN=ITIH4 PE=1 SV=4	bone marrow
Dehydrogenase/reductase SDR family member 11 OS=Homo sapiens OX=9606 GN=DHRS11 PE=1 SV=1	blood
Apolipoprotein A-IV OS=Homo sapiens OX=9606 GN=APOA4 PE=1 SV=3	common
Complement factor H-related protein 3 OS=Homo sapiens OX=9606 GN=CFHR3 PE=1 SV=2	bone marrow
Immunoglobulin heavy constant alpha 2 OS=Homo sapiens OX=9606 GN=IGHA2 PE=1 SV=4	common
Serum amyloid A-2 protein OS=Homo sapiens OX=9606 GN=SAA2 PE=1 SV=1	bone marrow
Immunoglobulin heavy constant alpha 1 OS=Homo sapiens OX=9606 GN=IGHA1 PE=1 SV=2	common
Serum amyloid A-1 protein OS=Homo sapiens OX=9606 GN=SAA1 PE=1 SV=1	common
Immunoglobulin kappa variable 3-20 OS=Homo sapiens OX=9606 GN=IGKV3-20 PE=1 SV=2	common
Immunoglobulin heavy constant mu OS=Homo sapiens OX=9606 GN=IGHM PE=1 SV=4	common
Immunoglobulin lambda constant 6 OS=Homo sapiens OX=9606 GN=IGLC6 PE=1 SV=1	common
P antigen family member 1 OS=Homo sapiens OX=9606 GN=PAGE1 PE=1 SV=2	bone marrow
Immunoglobulin lambda-like polypeptide 5 OS=Homo sapiens OX=9606 GN=IGLL5 PE=2 SV=2	common
Vitamin D-binding protein OS=Homo sapiens OX=9606 GN=GC PE=1 SV=2	common
Fibrinogen gamma chain OS=Homo sapiens OX=9606 GN=FGG PE=1 SV=3	common
Complement C3 OS=Homo sapiens OX=9606 GN=C3 PE=1 SV=2	common
Alpha-2-macroglobulin OS=Homo sapiens OX=9606 GN=A2M PE=1 SV=3	common
Hemoglobin subunit beta OS=Homo sapiens OX=9606 GN=HBB PE=1 SV=2	common
Fibrinogen beta chain OS=Homo sapiens OX=9606 GN=FGB PE=1 SV=2	common
Fibrinogen alpha chain OS=Homo sapiens OX=9606 GN=FGA PE=1 SV=2	common
Immunoglobulin lambda constant 1 OS=Homo sapiens OX=9606 GN=IGLC1 PE=1 SV=1	common
Reversed Sequence 3924	blood
Immunoglobulin heavy constant gamma 4 OS=Homo sapiens OX=9606 GN=IGHG4 PE=1 SV=1	common
Hemoglobin subunit alpha OS=Homo sapiens OX=9606 GN=HBA1 PE=1 SV=2	common
Immunoglobulin heavy constant gamma 3 OS=Homo sapiens OX=9606 GN=IGHG3 PE=1 SV=2	common
Immunoglobulin kappa variable 3D-15 OS=Homo sapiens OX=9606 GN=IGKV3D-15 PE=3 SV=6	common
Serum albumin OS=Homo sapiens OX=9606 GN=ALB PE=1 SV=2	common
Transthyretin OS=Homo sapiens OX=9606 GN=TTR PE=1 SV=1	common
Alpha-2-HS-glycoprotein OS=Homo sapiens OX=9606 GN=AHSG PE=1 SV=2	common
Alpha-1-acid glycoprotein 1 OS=Homo sapiens OX=9606 GN=ORM1 PE=1 SV=1	common
Alpha-1B-glycoprotein OS=Homo sapiens OX=9606 GN=A1BG PE=1 SV=4	common
Alpha-1-antichymotrypsin OS=Homo sapiens OX=9606 GN=SERPINA3 PE=1 SV=2	common
Reversed Sequence 19888	common
Immunoglobulin lambda constant 7 OS=Homo sapiens OX=9606 GN=IGLC7 PE=1 SV=3	common
Immunoglobulin lambda constant 3 OS=Homo sapiens OX=9606 GN=IGLC3 PE=1 SV=1	common
Immunoglobulin lambda constant 2 OS=Homo sapiens OX=9606 GN=IGLC2 PE=1 SV=1	common

## Sheet: UpRegulated in blood
Accession	OK	Description
A8MZG2	1	Uncharacterized protein C16orf90 OS=Homo sapiens OX=9606 GN=C16orf90 PE=2 SV=3
P02654	1	Apolipoprotein C-I OS=Homo sapiens OX=9606 GN=APOC1 PE=1 SV=1
P04004	2	Vitronectin OS=Homo sapiens OX=9606 GN=VTN PE=1 SV=1
P19823	2	Inter-alpha-trypsin inhibitor heavy chain H2 OS=Homo sapiens OX=9606 GN=ITIH2 PE=1 SV=2
Q13461	1	Forkhead box protein E3 OS=Homo sapiens OX=9606 GN=FOXE3 PE=1 SV=2
Q6UWP2	2	Dehydrogenase/reductase SDR family member 11 OS=Homo sapiens OX=9606 GN=DHRS11 PE=1 SV=1
Q7L099	2	Protein RUFY3 OS=Homo sapiens OX=9606 GN=RUFY3 PE=1 SV=1

## Sheet: DownRegulated in blood
Description
Apolipoprotein A-II OS=Homo sapiens OX=9606 GN=APOA2 PE=1 SV=1
Immunoglobulin kappa variable 3D-15 OS=Homo sapiens OX=9606 GN=IGKV3D-15 PE=3 SV=6
Immunoglobulin kappa variable 3-15 OS=Homo sapiens OX=9606 GN=IGKV3-15 PE=1 SV=2
Potassium channel subfamily K member 1 OS=Homo sapiens OX=9606 GN=KCNK1 PE=1 SV=1
Putative PIN1-like protein OS=Homo sapiens OX=9606 GN=PIN1P1 PE=5 SV=1
P antigen family member 1 OS=Homo sapiens OX=9606 GN=PAGE1 PE=1 SV=2
Plasminogen OS=Homo sapiens OX=9606 GN=PLG PE=1 SV=2
Kininogen-1 OS=Homo sapiens OX=9606 GN=KNG1 PE=1 SV=2
Hemoglobin subunit epsilon OS=Homo sapiens OX=9606 GN=HBE1 PE=1 SV=2
Apolipoprotein C-III OS=Homo sapiens OX=9606 GN=APOC3 PE=1 SV=1
Leucine-rich alpha-2-glycoprotein OS=Homo sapiens OX=9606 GN=LRG1 PE=1 SV=2
Serum amyloid A-2 protein OS=Homo sapiens OX=9606 GN=SAA2 PE=1 SV=1
Notch homolog 2 N-terminal-like protein C OS=Homo sapiens OX=9606 GN=NOTCH2NLC PE=1 SV=1
Hemoglobin subunit gamma-1 OS=Homo sapiens OX=9606 GN=HBG1 PE=1 SV=2
Hemoglobin subunit gamma-2 OS=Homo sapiens OX=9606 GN=HBG2 PE=1 SV=2
Paired box protein Pax-2 OS=Homo sapiens OX=9606 GN=PAX2 PE=1 SV=4
Complement factor H-related protein 3 OS=Homo sapiens OX=9606 GN=CFHR3 PE=1 SV=2
Inter-alpha-trypsin inhibitor heavy chain H4 OS=Homo sapiens OX=9606 GN=ITIH4 PE=1 SV=4
Putative protein ZNF720 OS=Homo sapiens OX=9606 GN=ZNF720 PE=2 SV=1
Notch homolog 2 N-terminal-like protein A OS=Homo sapiens OX=9606 GN=NOTCH2NLA PE=1 SV=1
Protein eva-1 homolog A OS=Homo sapiens OX=9606 GN=EVA1A PE=1 SV=1
