# Supplementary material for: Comparative Analysis of Systemic and Tumor Microenvironment Proteomes From Children With B-Cell Acute Lymphocytic Leukemia at Diagnosis and After Induction Treatment
Source: Front Oncol. 2020 Dec 14;10:550213. doi: 10.3389/fonc.2020.550213 (PMC7769010; doi:10.3389/fonc.2020.550213)
Supplement: Supplementary file 2 [file Table_2.xls]

## Sheet: Total proteins
Description	Unique
Homeobox protein Hox-B1 OS=Homo sapiens OX=9606 GN=HOXB1 PE=1 SV=2	bone marrow
Reversed Sequence 9595	bone marrow
Immunoglobulin heavy constant gamma 2 OS=Homo sapiens OX=9606 GN=IGHG2 PE=1 SV=2	common
Immunoglobulin heavy constant gamma 1 OS=Homo sapiens OX=9606 GN=IGHG1 PE=1 SV=1	common
Complement C4-B OS=Homo sapiens OX=9606 GN=C4B PE=1 SV=2	common
Complement C4-A OS=Homo sapiens OX=9606 GN=C4A PE=1 SV=2	common
Reversed Sequence 15970	bone marrow
Docking protein 3 OS=Homo sapiens OX=9606 GN=DOK3 PE=1 SV=2	bone marrow
Alpha-1-antitrypsin OS=Homo sapiens OX=9606 GN=SERPINA1 PE=1 SV=3	common
Antithrombin-III OS=Homo sapiens OX=9606 GN=SERPINC1 PE=1 SV=1	common
Complement factor H OS=Homo sapiens OX=9606 GN=CFH PE=1 SV=4	common
Immunoglobulin lambda-1 light chain OS=Homo sapiens OX=9606 PE=1 SV=1	common
Immunoglobulin kappa light chain OS=Homo sapiens OX=9606 PE=1 SV=1	common
Apolipoprotein C-III OS=Homo sapiens OX=9606 GN=APOC3 PE=1 SV=1	bone marrow
Leucine-rich alpha-2-glycoprotein OS=Homo sapiens OX=9606 GN=LRG1 PE=1 SV=2	common
Immunoglobulin mu heavy chain OS=Homo sapiens OX=9606 PE=1 SV=2	common
Immunoglobulin gamma-1 heavy chain OS=Homo sapiens OX=9606 PE=1 SV=2	common
Alpha-1-acid glycoprotein 2 OS=Homo sapiens OX=9606 GN=ORM2 PE=1 SV=2	common
Regulator of microtubule dynamics protein 1 OS=Homo sapiens OX=9606 GN=RMDN1 PE=1 SV=1	blood
Apolipoprotein A-II OS=Homo sapiens OX=9606 GN=APOA2 PE=1 SV=1	common
Immunoglobulin alpha-2 heavy chain OS=Homo sapiens OX=9606 PE=1 SV=2	common
Interferon regulatory factor 3 OS=Homo sapiens OX=9606 GN=IRF3 PE=1 SV=1	blood
Ceruloplasmin OS=Homo sapiens OX=9606 GN=CP PE=1 SV=1	common
Vitronectin OS=Homo sapiens OX=9606 GN=VTN PE=1 SV=1	blood
ATPase family AAA domain-containing protein 3B OS=Homo sapiens OX=9606 GN=ATAD3B PE=1 SV=1	bone marrow
Beta-2-glycoprotein 1 OS=Homo sapiens OX=9606 GN=APOH PE=1 SV=3	common
Immunoglobulin kappa variable 3D-11 OS=Homo sapiens OX=9606 GN=IGKV3D-11 PE=3 SV=6	common
Reversed Sequence 8282	bone marrow
Apolipoprotein E OS=Homo sapiens OX=9606 GN=APOE PE=1 SV=1	common
Protein C10 OS=Homo sapiens OX=9606 GN=C12orf57 PE=1 SV=1	blood
Apolipoprotein A-I OS=Homo sapiens OX=9606 GN=APOA1 PE=1 SV=1	common
Reversed Sequence 7085	bone marrow
Uncharacterized protein encoded by LINC01561 OS=Homo sapiens OX=9606 GN=LINC01561 PE=5 SV=1	blood
Reversed Sequence 15465	bone marrow
Haptoglobin-related protein OS=Homo sapiens OX=9606 GN=HPR PE=2 SV=2	common
Haptoglobin OS=Homo sapiens OX=9606 GN=HP PE=1 SV=1	common
Reversed Sequence 3468	blood
Plasma protease C1 inhibitor OS=Homo sapiens OX=9606 GN=SERPING1 PE=1 SV=2	common
Immunoglobulin kappa constant OS=Homo sapiens OX=9606 GN=IGKC PE=1 SV=2	common
Putative protein ZNF720 OS=Homo sapiens OX=9606 GN=ZNF720 PE=2 SV=1	bone marrow
Prothrombin OS=Homo sapiens OX=9606 GN=F2 PE=1 SV=2	bone marrow
Reversed Sequence 18404	blood
Hsp70-binding protein 1 OS=Homo sapiens OX=9606 GN=HSPBP1 PE=1 SV=2	bone marrow
Kininogen-1 OS=Homo sapiens OX=9606 GN=KNG1 PE=1 SV=2	common
Hemopexin OS=Homo sapiens OX=9606 GN=HPX PE=1 SV=2	common
Hemoglobin subunit delta OS=Homo sapiens OX=9606 GN=HBD PE=1 SV=2	common
Reversed Sequence 13350	blood
Alcohol dehydrogenase 1 OS=Saccharomyces cerevisiae (strain ATCC 204508 / S288c) OX=559292 GN=ADH1 PE=1 SV=5	common
Reversed Sequence 18066	bone marrow
Immunoglobulin kappa variable 3-11 OS=Homo sapiens OX=9606 GN=IGKV3-11 PE=1 SV=1	common
Clusterin OS=Homo sapiens OX=9606 GN=CLU PE=1 SV=1	common
Zinc-alpha-2-glycoprotein OS=Homo sapiens OX=9606 GN=AZGP1 PE=1 SV=2	common
Serotransferrin OS=Homo sapiens OX=9606 GN=TF PE=1 SV=3	common
Reversed Sequence 11341	blood
WW domain binding protein 1-like OS=Homo sapiens OX=9606 GN=WBP1L PE=1 SV=2	bone marrow
Inter-alpha-trypsin inhibitor heavy chain H4 OS=Homo sapiens OX=9606 GN=ITIH4 PE=1 SV=4	blood
Ribonuclease 8 OS=Homo sapiens OX=9606 GN=RNASE8 PE=1 SV=1	bone marrow
Apolipoprotein A-IV OS=Homo sapiens OX=9606 GN=APOA4 PE=1 SV=3	common
Serum amyloid A-2 protein OS=Homo sapiens OX=9606 GN=SAA2 PE=1 SV=1	blood
Immunoglobulin heavy constant alpha 2 OS=Homo sapiens OX=9606 GN=IGHA2 PE=1 SV=4	common
Immunoglobulin heavy constant alpha 1 OS=Homo sapiens OX=9606 GN=IGHA1 PE=1 SV=2	common
Serum amyloid A-1 protein OS=Homo sapiens OX=9606 GN=SAA1 PE=1 SV=1	common
Immunoglobulin kappa variable 3-20 OS=Homo sapiens OX=9606 GN=IGKV3-20 PE=1 SV=2	common
Immunoglobulin heavy constant mu OS=Homo sapiens OX=9606 GN=IGHM PE=1 SV=4	common
Immunoglobulin lambda constant 6 OS=Homo sapiens OX=9606 GN=IGLC6 PE=1 SV=1	common
Immunoglobulin lambda-like polypeptide 5 OS=Homo sapiens OX=9606 GN=IGLL5 PE=2 SV=2	common
Vitamin D-binding protein OS=Homo sapiens OX=9606 GN=GC PE=1 SV=2	common
Fibrinogen gamma chain OS=Homo sapiens OX=9606 GN=FGG PE=1 SV=3	common
Complement C3 OS=Homo sapiens OX=9606 GN=C3 PE=1 SV=2	common
Zinc finger and SCAN domain-containing protein 10 OS=Homo sapiens OX=9606 GN=ZSCAN10 PE=1 SV=1	bone marrow
Alpha-2-macroglobulin OS=Homo sapiens OX=9606 GN=A2M PE=1 SV=3	common
Hemoglobin subunit beta OS=Homo sapiens OX=9606 GN=HBB PE=1 SV=2	common
Fibrinogen beta chain OS=Homo sapiens OX=9606 GN=FGB PE=1 SV=2	common
Homeobox protein VENTX OS=Homo sapiens OX=9606 GN=VENTX PE=1 SV=1	bone marrow
Fibrinogen alpha chain OS=Homo sapiens OX=9606 GN=FGA PE=1 SV=2	common
Immunoglobulin lambda constant 1 OS=Homo sapiens OX=9606 GN=IGLC1 PE=1 SV=1	common
Reversed Sequence 1331	blood
Inorganic pyrophosphatase OS=Homo sapiens OX=9606 GN=PPA1 PE=1 SV=2	bone marrow
Immunoglobulin heavy constant gamma 4 OS=Homo sapiens OX=9606 GN=IGHG4 PE=1 SV=1	common
Hemoglobin subunit alpha OS=Homo sapiens OX=9606 GN=HBA1 PE=1 SV=2	common
Reticulocalbin-3 OS=Homo sapiens OX=9606 GN=RCN3 PE=1 SV=1	blood
Immunoglobulin heavy constant gamma 3 OS=Homo sapiens OX=9606 GN=IGHG3 PE=1 SV=2	common
Reversed Sequence 15134	blood
Angiotensinogen OS=Homo sapiens OX=9606 GN=AGT PE=1 SV=1	common
Serum albumin OS=Homo sapiens OX=9606 GN=ALB PE=1 SV=2	common
Transthyretin OS=Homo sapiens OX=9606 GN=TTR PE=1 SV=1	blood
Alpha-2-HS-glycoprotein OS=Homo sapiens OX=9606 GN=AHSG PE=1 SV=2	common
Alpha-1-acid glycoprotein 1 OS=Homo sapiens OX=9606 GN=ORM1 PE=1 SV=1	common
Alpha-1B-glycoprotein OS=Homo sapiens OX=9606 GN=A1BG PE=1 SV=4	common
Alpha-1-antichymotrypsin OS=Homo sapiens OX=9606 GN=SERPINA3 PE=1 SV=2	common
Immunoglobulin lambda constant 7 OS=Homo sapiens OX=9606 GN=IGLC7 PE=1 SV=3	common
Immunoglobulin lambda constant 3 OS=Homo sapiens OX=9606 GN=IGLC3 PE=1 SV=1	common
Immunoglobulin lambda constant 2 OS=Homo sapiens OX=9606 GN=IGLC2 PE=1 SV=1	common
Apolipoprotein B-100 OS=Homo sapiens OX=9606 GN=APOB PE=1 SV=2	common

## Sheet: UpRegulated in blood
Description
Transthyretin OS=Homo sapiens OX=9606 GN=TTR PE=1 SV=1
Vitronectin OS=Homo sapiens OX=9606 GN=VTN PE=1 SV=1
Serum amyloid A-2 protein OS=Homo sapiens OX=9606 GN=SAA2 PE=1 SV=1
Inter-alpha-trypsin inhibitor heavy chain H4 OS=Homo sapiens OX=9606 GN=ITIH4 PE=1 SV=4
Interferon regulatory factor 3 OS=Homo sapiens OX=9606 GN=IRF3 PE=1 SV=1
Reticulocalbin-3 OS=Homo sapiens OX=9606 GN=RCN3 PE=1 SV=1
Regulator of microtubule dynamics protein 1 OS=Homo sapiens OX=9606 GN=RMDN1 PE=1 SV=1
Protein C10 OS=Homo sapiens OX=9606 GN=C12orf57 PE=1 SV=1

## Sheet: DownRegulated in blood
Description
Homeobox protein VENTX OS=Homo sapiens OX=9606 GN=VENTX PE=1 SV=1
Prothrombin OS=Homo sapiens OX=9606 GN=F2 PE=1 SV=2
Apolipoprotein C-III OS=Homo sapiens OX=9606 GN=APOC3 PE=1 SV=1
Homeobox protein Hox-B1 OS=Homo sapiens OX=9606 GN=HOXB1 PE=1 SV=2
Inorganic pyrophosphatase OS=Homo sapiens OX=9606 GN=PPA1 PE=1 SV=2
ATPase family AAA domain-containing protein 3B OS=Homo sapiens OX=9606 GN=ATAD3B PE=1 SV=1
Docking protein 3 OS=Homo sapiens OX=9606 GN=DOK3 PE=1 SV=2
Putative protein ZNF720 OS=Homo sapiens OX=9606 GN=ZNF720 PE=2 SV=1
Ribonuclease 8 OS=Homo sapiens OX=9606 GN=RNASE8 PE=1 SV=1
Zinc finger and SCAN domain-containing protein 10 OS=Homo sapiens OX=9606 GN=ZSCAN10 PE=1 SV=1
WW domain binding protein 1-like OS=Homo sapiens OX=9606 GN=WBP1L PE=1 SV=2
Hsp70-binding protein 1 OS=Homo sapiens OX=9606 GN=HSPBP1 PE=1 SV=2
